# Supplementary material for: Polynomial, piecewise-Linear, Step (PLS): A Simple, Scalable, and Efficient Framework for Modeling Neurons
Source: Front Neuroinform. 2021 May 6;15:642933. doi: 10.3389/fninf.2021.642933 (PMC8134741; doi:10.3389/fninf.2021.642933)
Supplement: Supplementary file 8 [file Data_Sheet_4.ZIP]

Archive with 50 entries (48 files):
- PLS-framework/
- PLS-framework/WangBuzsaki-model-reduction-euler.ipynb
- PLS-framework/WangBuzsaki-model-reduction.ipynb
- PLS-framework/Plateau-Potentials-4models.ipynb
- PLS-framework/mrth.py
- PLS-framework/WangBuzsaki-model-reduction-c-code/
- PLS-framework/WangBuzsaki-model-reduction-c-code/izcl.c
- PLS-framework/WangBuzsaki-model-reduction-c-code/izcl.cu
- PLS-framework/WangBuzsaki-model-reduction-c-code/test-iz.sh
- PLS-framework/WangBuzsaki-model-reduction-c-code/Test-AllTogether.svg
- PLS-framework/WangBuzsaki-model-reduction-c-code/izcl
- PLS-framework/WangBuzsaki-model-reduction-c-code/izcl-gpu.log
- PLS-framework/WangBuzsaki-model-reduction-c-code/izcl.log
- PLS-framework/WangBuzsaki-model-reduction-c-code/make.log
- PLS-framework/WangBuzsaki-model-reduction-c-code/makefile
- PLS-framework/WangBuzsaki-model-reduction-c-code/test-cpu.csv
- PLS-framework/WangBuzsaki-model-reduction-c-code/test-cpu.sh
- PLS-framework/WangBuzsaki-model-reduction-c-code/test-gpu.csv
- PLS-framework/WangBuzsaki-model-reduction-c-code/test-gpu.sh
- PLS-framework/WangBuzsaki-model-reduction-c-code/test-rpi1.csv
- PLS-framework/WangBuzsaki-model-reduction-c-code/test-rpi4.csv
- PLS-framework/WangBuzsaki-model-reduction-c-code/wbcl
- PLS-framework/WangBuzsaki-model-reduction-c-code/wbcl-gpu.log
- PLS-framework/WangBuzsaki-model-reduction-c-code/wbcl.c
- PLS-framework/WangBuzsaki-model-reduction-c-code/wbcl.cu
- PLS-framework/WangBuzsaki-model-reduction-c-code/wbmix
- PLS-framework/WangBuzsaki-model-reduction-c-code/wbmix-gpu.log
- PLS-framework/WangBuzsaki-model-reduction-c-code/wbmix.c
- PLS-framework/WangBuzsaki-model-reduction-c-code/wbmix.cu
- PLS-framework/WangBuzsaki-model-reduction-c-code/wbpol
- PLS-framework/WangBuzsaki-model-reduction-c-code/wbpol-gpu.log
- PLS-framework/WangBuzsaki-model-reduction-c-code/wbpol.c
- PLS-framework/WangBuzsaki-model-reduction-c-code/wbpol.cu
- PLS-framework/WangBuzsaki-model-reduction-c-code/wbpwl
- PLS-framework/WangBuzsaki-model-reduction-c-code/wbpwl-gpu.log
- PLS-framework/WangBuzsaki-model-reduction-c-code/wbpwl.c
- PLS-framework/WangBuzsaki-model-reduction-c-code/wbpwl.cu
- PLS-framework/WangBuzsaki-model-reduction-c-code/wbtbl
- PLS-framework/WangBuzsaki-model-reduction-c-code/wbtbl-gpu.log
- PLS-framework/WangBuzsaki-model-reduction-c-code/wbtbl.c
- PLS-framework/WangBuzsaki-model-reduction-c-code/wbtbl.cu
- PLS-framework/WangBuzsaki-model-reduction-c-code/AbsError.svg
- PLS-framework/WangBuzsaki-model-reduction-c-code/Updated_performance.svg
- PLS-framework/WangBuzsaki-model-reduction-c-code/test.ods
- PLS-framework/readme.html
- PLS-framework/PLS-Integrator.ipynb
- PLS-framework/PLS-Resonator.ipynb
- PLS-framework/pls.py
- PLS-framework/pls.xpp
- PLS-framework/pls.h
