# Supplementary material for: Polynomial, piecewise-Linear, Step (PLS): A Simple, Scalable, and Efficient Framework for Modeling Neurons
Source: Front Neuroinform. 2021 May 6;15:642933. doi: 10.3389/fninf.2021.642933 (PMC8134741; doi:10.3389/fninf.2021.642933)
Supplement: Supplementary file 8 [file Data_Sheet_4.ZIP › PLS-framework/WangBuzsaki-model-reduction-c-code/izcl.c]

#include <stdio.h>
#include <math.h>

#define a    0.02
#define b    0.2
#define c  -65.
#define d    6.
#define v0 -70.
#define u0 -14
#define dt   0.01
#define I   14.


int main(int argc, char** argv){
	int t = 0;
	double v=v0, u=u0;
	for(; t<60000000; ++t){
		v += dt*(0.04*v*v+5*v+140-u+I);
		u += dt*a*(b*v-u);
		if (v > 30){
			v = c;
			u = u + d;
		}
	}
	return 0;
}
