# Supplementary material for: Polynomial, piecewise-Linear, Step (PLS): A Simple, Scalable, and Efficient Framework for Modeling Neurons
Source: Front Neuroinform. 2021 May 6;15:642933. doi: 10.3389/fninf.2021.642933 (PMC8134741; doi:10.3389/fninf.2021.642933)
Supplement: Supplementary file 8 [file Data_Sheet_4.ZIP › PLS-framework/WangBuzsaki-model-reduction-c-code/make.log]

gcc -o wbpwl wbpwl.c -lm
gcc -o wbcl wbcl.c -lm
gcc -o wbpol wbpol.c -lm
gcc -o wbtbl wbtbl.c -lm
