# Supplementary material for: Polynomial, piecewise-Linear, Step (PLS): A Simple, Scalable, and Efficient Framework for Modeling Neurons
Source: Front Neuroinform. 2021 May 6;15:642933. doi: 10.3389/fninf.2021.642933 (PMC8134741; doi:10.3389/fninf.2021.642933)
Supplement: Supplementary file 8 [file Data_Sheet_4.ZIP › PLS-framework/WangBuzsaki-model-reduction-c-code/test-cpu.csv]

Architecture: x86_64
CPU op-mode(s): 32-bit	64-bit
Byte Order: Little Endian
Address sizes: 39 bits physical	48 bits virtual
CPU(s): 4
On-line CPU(s) list: 0-3
Thread(s) per core: 2
Core(s) per socket: 2
Socket(s): 1
NUMA node(s): 1
Vendor ID: GenuineIntel
CPU family: 6
Model: 61
Model name: Intel(R) Core(TM) i5-5257U CPU @ 2.70GHz
Stepping: 4
CPU MHz: 2530.894
CPU max MHz: 3100.0000
CPU min MHz: 500.0000
BogoMIPS: 5400.14
Virtualization: VT-x
L1d cache: 64 KiB
L1i cache: 64 KiB
L2 cache: 512 KiB
L3 cache: 3 MiB
NUMA node0 CPU(s): 0-3
Vulnerability Itlb multihit: KVM: Mitigation: Split huge pages
Vulnerability L1tf: Mitigation; PTE Inversion; VMX conditional cache flushes	SMT vulnerable
Vulnerability Mds: Mitigation; Clear CPU buffers; SMT vulnerable
Vulnerability Meltdown: Mitigation; PTI
Vulnerability Spec store bypass: Mitigation; Speculative Store Bypass disabled via prctl and seccomp
Vulnerability Spectre v1: Mitigation; usercopy/swapgs barriers and __user pointer sanitization
Vulnerability Spectre v2: Mitigation; Full generic retpoline	IBPB conditional	IBRS_FW	STIBP conditional	RSB filling
Vulnerability Tsx async abort: Not affected
Flags: fpu vme de pse tsc msr pae mce cx8 apic sep mtrr pge mca cmov pat pse36 clflush dts acpi mmx fxsr sse sse2 ss ht tm pbe syscall nx pdpe1gb rdtscp lm constant_tsc arch_perfmon pebs bts rep_good nopl xtopology nonstop_tsc cpuid aperfmperf pni pclmulqdq dtes64 monitor ds_cpl vmx est tm2 ssse3 sdbg fma cx16 xtpr pdcm pcid sse4_1 sse4_2 x2apic movbe popcnt tsc_deadline_timer aes xsave avx f16c …
#=== Classic ===
6.83
6.86
7.00
7.07
6.84
6.87
6.90
6.82
6.83
6.84
#=== PWL ===
2.01
2.02
2.02
2.01
2.02
2.02
2.02
2.02
2.01
2.02
#=== POL ===
2.37
2.36
2.37
2.37
2.36
2.38
2.36
2.37
2.37
2.37
#=== TBL ===
2.93
2.91
2.91
2.93
2.92
2.93
2.91
2.94
2.91
2.92
#=== MIX ===
2.06
2.05
2.06
2.05
2.06
2.05
2.05
2.06
2.05
2.06
