# Supplementary material for: Polynomial, piecewise-Linear, Step (PLS): A Simple, Scalable, and Efficient Framework for Modeling Neurons
Source: Front Neuroinform. 2021 May 6;15:642933. doi: 10.3389/fninf.2021.642933 (PMC8134741; doi:10.3389/fninf.2021.642933)
Supplement: Supplementary file 8 [file Data_Sheet_4.ZIP › PLS-framework/WangBuzsaki-model-reduction-c-code/test-gpu.csv]

#=== Classic ===
97.29
98.29
98.29
98.30
98.28
98.31
98.32
98.31
98.28
98.30
#=== PWL ===
40.44
40.53
40.60
40.50
40.50
40.48
40.55
40.52
40.62
40.60
#=== POL ===
34.99
34.99
35.03
35.02
34.98
34.96
34.98
35.01
35.09
34.99
#=== TBL ===
43.79
43.80
43.83
43.78
43.81
43.80
43.78
43.81
43.80
43.80
#=== MIX ===
28.70
28.62
28.69
28.65
28.69
28.69
28.64
28.64
28.66
28.62
