# Supplementary material for: Polynomial, piecewise-Linear, Step (PLS): A Simple, Scalable, and Efficient Framework for Modeling Neurons
Source: Front Neuroinform. 2021 May 6;15:642933. doi: 10.3389/fninf.2021.642933 (PMC8134741; doi:10.3389/fninf.2021.642933)
Supplement: Supplementary file 8 [file Data_Sheet_4.ZIP › PLS-framework/WangBuzsaki-model-reduction-c-code/test-rpi1.csv]

#=== Classic ===
336.95
336.72
337.73
351.12
337.82
336.95
336.83
336.85
337.82
347.35
#=== PWL ===
77.27
77.27
77.28
77.27
77.27
77.27
77.27
77.28
77.27
77.28
#=== POL ===
75.19
75.19
75.19
75.19
75.19
75.19
75.19
75.19
75.18
75.19
#=== TBL ===
41.29
41.28
41.29
41.29
41.28
41.29
41.29
41.29
41.29
41.29
#=== MIX ===
50.37
50.37
50.36
50.36
50.36
50.37
50.35
50.37
50.36
50.37
