# Supplementary material for: Polynomial, piecewise-Linear, Step (PLS): A Simple, Scalable, and Efficient Framework for Modeling Neurons
Source: Front Neuroinform. 2021 May 6;15:642933. doi: 10.3389/fninf.2021.642933 (PMC8134741; doi:10.3389/fninf.2021.642933)
Supplement: Supplementary file 8 [file Data_Sheet_4.ZIP › PLS-framework/WangBuzsaki-model-reduction-c-code/test-rpi4.csv]

Architecture: armv7l
Byte Order: Little Endian
CPU(s): 4
On-line CPU(s) list: 0-3
Thread(s) per core: 1
Core(s) per socket: 4
Socket(s): 1
Vendor ID: ARM
Model: 3
Model name: Cortex-A72
Stepping: r0p3
CPU max MHz: 1500.0000
CPU min MHz: 600.0000
BogoMIPS: 180.00
Flags: half thumb fastmult vfp edsp neon vfpv3 tls vfpv4 idiva idivt vfpd32 lpae evtstrm crc32
#=== Classic ===
30.99
30.93
30.94
30.96
30.93
30.93
30.96
30.94
30.99
30.92
#=== PWL ===
6.54
6.54
6.53
6.54
6.54
6.54
6.54
6.54
6.54
6.53
#=== POL ===
7.77
7.76
7.77
7.76
7.76
7.77
7.77
7.77
7.77
7.77
#=== TBL ===
10.49
10.51
10.50
10.51
10.51
10.51
10.50
10.50
10.51
10.49
#=== MIX ===
6.11
6.11
6.11
6.12
6.11
6.12
6.12
6.12
6.12
6.11
