# Supplementary material for: Polynomial, piecewise-Linear, Step (PLS): A Simple, Scalable, and Efficient Framework for Modeling Neurons
Source: Front Neuroinform. 2021 May 6;15:642933. doi: 10.3389/fninf.2021.642933 (PMC8134741; doi:10.3389/fninf.2021.642933)
Supplement: Supplementary file 8 [file Data_Sheet_4.ZIP › PLS-framework/WangBuzsaki-model-reduction-c-code/wbcl.cu]

#include <stdio.h>
#include <iostream>
#include <math.h>


#define I	7
#define gna	35.
#define gk	9.
#define gl	0.1
#define ena	55.
#define ek	(-90.)
#define el	(-65.)
#define dt	0.01

// Set GPU parallelization 
#define BLOCKS  4
#define THREADS 256

// Set simulation time
#define TIME_ITERATIONS 6000000l


__global__
void run(float *v, float *h, float *n)
{
	int i = blockIdx.x * blockDim.x + threadIdx.x;
	float minf, ninf, hinf, ntau, htau, a, b;
	for(unsigned long t   = 0; t<TIME_ITERATIONS;    ++t){
		a = 0.1*(v[i]+35.)/(1.0-exp(-(v[i]+35.)/10.)) ;
		b = 4.0*exp(-(v[i]+60.)/18.);
		minf = a/(a+b);
		
		a = 0.01*(v[i]+34.)/(1.0-exp(-(v[i]+34.)/10.));
		b = 0.125*exp(-(v[i]+44.)/80.);
		ninf =  a/(a+b);
		ntau = 1./(a+b);
		
		a = 0.07*exp(-(v[i]+58.)/20.);
		b = 1.0/(1.0+exp(-(v[i]+28.)/10.));
		hinf =  a/(a+b);
		htau = 1./(a+b);

		n[i] += dt*(ninf - n[i])/ntau;
		h[i] += dt*(hinf - h[i])/htau;
		v[i] += dt*(-gna*minf*minf*minf*h[i]*(v[i]-ena)-gk*n[i]*n[i]*n[i]*n[i]*(v[i]-ek)-gl*(v[i]-el)+I);
	}
	
}

int main(void)
{
	int N = BLOCKS*THREADS;
	float *v, *h, *n;

	// Allocate Unified Memory – accessible from CPU or GPU
	cudaMallocManaged(&v, N*sizeof(float));
	cudaMallocManaged(&h, N*sizeof(float));
	cudaMallocManaged(&n, N*sizeof(float));

	// initialize arrays on the host
	for (int i = 0; i < N; i++) {
		v[i] = -63.f;
		h[i] = n[i] = 0.f;
	}

	// Run kernel on the GPU
	run<<<BLOCKS, THREADS>>>(v, h, n);

	// Wait for GPU to finish before accessing on host
	cudaDeviceSynchronize();
	
	//check for errors
	cudaError_t e = cudaGetLastError();
	if(e){
		printf("ERROR (%d): %s\n",e,cudaGetErrorString(e));
	}

	// Free memory
	cudaFree(v);
	cudaFree(h);
	cudaFree(n);

	return 0;
}
