# Supplementary material for: Polynomial, piecewise-Linear, Step (PLS): A Simple, Scalable, and Efficient Framework for Modeling Neurons
Source: Front Neuroinform. 2021 May 6;15:642933. doi: 10.3389/fninf.2021.642933 (PMC8134741; doi:10.3389/fninf.2021.642933)
Supplement: Supplementary file 8 [file Data_Sheet_4.ZIP › PLS-framework/WangBuzsaki-model-reduction-c-code/test.ods]

## Sheet: test
	CPU Intel(R) Core(TM) i5-5257U CPU @ 2.70GHz
	Original	Table	PWL	POL	MIX
	6.83	2.93	2.01	2.37	2.06
	6.86	2.91	2.02	2.36	2.05
	7	2.91	2.02	2.37	2.06
	7.07	2.93	2.01	2.37	2.05
	6.84	2.92	2.02	2.36	2.06
	6.87	2.93	2.02	2.38	2.05
	6.9	2.91	2.02	2.36	2.05
	6.82	2.94	2.02	2.37	2.06
	6.83	2.91	2.01	2.37	2.05
	6.84	2.92	2.02	2.37	2.06
	6.82	2.91	2.01	2.36	2.05
	%of time	42.6686217008798	29.4721407624633	34.6041055718475	30.058651026393
CPU	1	2.34364261168385	3.39303482587065	2.88983050847458	3.32682926829268
CPU	1	0.426686217008798	0.294721407624633	0.346041055718475	0.30058651026393
AVE-MIN %	0.958466453674119	0.37658336186238	0.347050074367901	0.337837837837857	0.243309002433085
	RPI1
	336.95	41.29	77.27	75.19	50.37
	336.72	41.28	77.27	75.19	50.37
	337.73	41.29	77.28	75.19	50.36
	351.12	41.29	77.27	75.19	50.36
	337.82	41.28	77.27	75.19	50.36
	336.95	41.29	77.27	75.19	50.37
	336.83	41.29	77.27	75.19	50.35
	336.85	41.29	77.28	75.19	50.37
	337.82	41.29	77.27	75.18	50.36
	347.35	41.29	77.28	75.19	50.37
	336.72	41.28	77.27	75.18	50.35
	%of time	12.2594440484676	22.947849845569	22.3271560940841	14.9530767403184
RPI1	1	8.15697674418605	4.35770674259092	4.47885075818037	6.6875868917577
RPI1	1	0.122594440484676	0.22947849845569	0.223271560940841	0.149530767403184
AVE-MIN %	0.852143904550445	0.019376089905064	0.003882339238803	0.011969836013247	0.027797633230091
	RPI4: ARM Cortex-A72 model 3
	30.98	10.47	6.54	7.79	6.11
	30.93	10.49	6.54	7.79	6.11
	30.97	10.49	6.54	7.79	6.11
	30.94	10.48	6.53	7.79	6.11
	30.94	10.49	6.53	7.79	6.11
	30.94	10.49	6.54	7.79	6.11
	30.94	10.49	6.54	7.79	6.11
	30.94	10.49	6.54	7.79	6.12
	30.95	10.48	6.54	7.78	6.11
	30.96	10.49	6.53	7.79	6.1
	30.93	10.47	6.53	7.78	6.1
	%of time	33.8506304558681	21.1121888134497	25.1535725832525	19.7219527966376
RPI4	1	2.9541547277937	4.73660030627871	3.97557840616967	5.07049180327869
RPI4	1	0.338506304558681	0.211121888134497	0.251535725832525	0.197219527966376
AVE-MIN %	0.061391321205861	0.15258439824528	0.107082759675701	0.115547567081798	0.163666121112941
	GPU
	97.29	43.79	40.44	34.99	28.7
	98.29	43.8	40.53	34.99	28.62
	98.29	43.83	40.6	35.03	28.69
	98.3	43.78	40.5	35.02	28.65
	98.28	43.81	40.5	34.98	28.69
	98.31	43.8	40.48	34.96	28.69
	98.32	43.78	40.55	34.98	28.64
	98.31	43.81	40.52	35.01	28.64
	98.28	43.8	40.62	35.09	28.66
	98.3	43.8	40.6	34.99	28.62
	97.29	43.78	40.44	34.96	28.62
	%of time	44.9994860725666	41.5664508171446	35.9338061465721	29.4172062904718
GPU	1	2.22224760164459	2.40578635014837	2.78289473684211	3.39937106918239
GPU	1	0.449994860725665	0.415664508171446	0.359338061465721	0.294172062904718
AVE-MIN %	0.923653472101967	0.045662100456612	0.231904080524994	0.125699920009153	0.139567341242134
	Original	Table	PWL	POL	MIX
Memory usage	23	1005	50	30	33
	#004586	#ff420e	#ffd320	#579d1c	#7e0021
Error	0	0.268305116618023	37.0857729929988	52.1203955803914	4.88657517734892

## Sheet: Sheet2
	Original	Table	PWL	POL	MIX
CPU	1	0.06759455190296	0.063779691830835	0.074151342651924	0.063898906208089
memory	23	1000	50	30	33
precision	0	20.3313237094076	985.979679385416	1442.69062213963	36.9015739277288
